# Supplementary material for: Efficient Synthesis, Structural Characterization, Antibacterial Assessment, ADME-Tox Analysis, Molecular Docking and Molecular Dynamics Simulations of New Functionalized Isoxazoles
Source: Molecules. 2024 Jul 17;29(14):3366. doi: 10.3390/molecules29143366 (PMC11279828; doi:10.3390/molecules29143366)
Supplement: Supplementary file 1 [file molecules-29-03366-s001.zip]

Archive with 1 entries (1 files):
- molecules-3030468-supplementary.pdf
